# Supplementary material for: Divergent evolution of NLR genes in the genus Glycine: impacts of annuals and perennials’ life history strategies
Source: Front Plant Sci. 2024 Jul 9;15:1383135. doi: 10.3389/fpls.2024.1383135 (PMC11263291; doi:10.3389/fpls.2024.1383135)
Supplement: Supplementary file 1 [file Table_1.xlsx]

## Sheet: Genome
Table S1:Source of Glycine Genome and Annotated files with their downloadable links
Serial no	Species	Polidy level	Genome Size (MB)	Version	Assembly level	Chromosome	Scaffolds	Scaffolds N50	Contig	Contigs N50	Complete Busco	Fragmented BUSCOs	Missing BUSCOs	No of Genes	Genome files	GFF	CDS	Protien
1	Glycine cyrtoloba	2n = 40	1286.6	V1	Chromosomes	20	20	68 MB	549	6.8 MB	5321 (99.2%)	7 (0.1%)	37 (0.7%)	56496	https://data.legumeinfo.org/Glycine/cyrtoloba/genomes/G1267.gnm1.YWW6/glycy.G1267.gnm1.YWW6.genome_main.fna.gz	https://data.legumeinfo.org/Glycine/cyrtoloba/annotations/G1267.gnm1.ann1.HRFD/glycy.G1267.gnm1.ann1.HRFD.gene_models_main.gff3.gz	https://data.legumeinfo.org/Glycine/cyrtoloba/annotations/G1267.gnm1.ann1.HRFD/glycy.G1267.gnm1.ann1.HRFD.cds.fna.gz	https://data.legumeinfo.org/Glycine/cyrtoloba/annotations/G1267.gnm1.ann1.HRFD/glycy.G1267.gnm1.ann1.HRFD.protein.faa.gz
2	Glycine dolichocarpa	2n = 80	1952	V1	Chromosomes	40	40	50 MB	1040	4.9 MB	5349 (99.6%)	2 (0.03%)	15 (0.4%)	113697	https://data.legumeinfo.org/Glycine/dolichocarpa/genomes/G1134.gnm1.PP7B/glydo.G1134.gnm1.PP7B.genome_main.fna.gz	https://data.legumeinfo.org/Glycine/dolichocarpa/genomes/G1134.gnm1.PP7B/glydo.G1134.gnm1.PP7B.genome_main.fna.gz	https://data.legumeinfo.org/Glycine/dolichocarpa/annotations/G1134.gnm1.ann1.4BJM/glydo.G1134.gnm1.ann1.4BJM.cds.fna.gz	https://data.legumeinfo.org/Glycine/dolichocarpa/annotations/G1134.gnm1.ann1.4BJM/glydo.G1134.gnm1.ann1.4BJM.cds.fna.gz
3	Glycine falcata	2n = 40	1393.4	V1	Chromosomes	20	20	71 MB	2459	2.2 MB	5332 (99.4%)	4 (0.1%)	30 (0.5%)	58312	https://data.legumeinfo.org/Glycine/falcata/genomes/G1718.gnm1.B1PY/glyfa.G1718.gnm1.B1PY.genome_main.fna.gz	https://data.legumeinfo.org/Glycine/dolichocarpa/annotations/G1134.gnm1.ann1.4BJM/glydo.G1134.gnm1.ann1.4BJM.cds.fna.gz	https://data.legumeinfo.org/Glycine/falcata/annotations/G1718.gnm1.ann1.2KSV/glyfa.G1718.gnm1.ann1.2KSV.cds.fna.gz	https://data.legumeinfo.org/Glycine/falcata/annotations/G1718.gnm1.ann1.2KSV/glyfa.G1718.gnm1.ann1.2KSV.protein.faa.gz
4	Glycine latifolia	2n = 40	939.5	V1	Chromosomes	20	41124	34 MB	66705	53 KB					https://ftp.ncbi.nlm.nih.gov/genomes/genbank/plant/Glycine_latifolia/latest_assembly_versions/GCA_013407115.1_G.lat_10XGenomicsChromium.v1/GCA_013407115.1_G.lat_10XGenomicsChromium.v1_genomic.fna.gz
5	Glycine max	2n = 40	978	V4.0	Chromosomes	20	345	20 MB	9197	419 KB	5327 (99.3%)	10 (0.2%)	26 (0.5%)	59046	https://ftp.ncbi.nlm.nih.gov/genomes/all/GCF/000/004/515/GCF_000004515.6_Glycine_max_v4.0/GCF_000004515.6_Glycine_max_v4.0_genomic.fna.gz	https://ftp.ncbi.nlm.nih.gov/genomes/all/GCF/000/004/515/GCF_000004515.6_Glycine_max_v4.0/GCF_000004515.6_Glycine_max_v4.0_genomic.gff.gz	https://ftp.ncbi.nlm.nih.gov/genomes/all/GCF/000/004/515/GCF_000004515.6_Glycine_max_v4.0/GCF_000004515.6_Glycine_max_v4.0_genomic.gff.gz	https://ftp.ncbi.nlm.nih.gov/genomes/all/GCF/000/004/515/GCF_000004515.6_Glycine_max_v4.0/GCF_000004515.6_Glycine_max_v4.0_protein.faa.gz
6	Glycine soja	2n = 40	1013	V2	Chromosomes	20	1118	50 MB	2406	3.3 MB	5327 (99.3%)	5 (0.1%)	37 (0.7%)	59365	https://ftp.ncbi.nlm.nih.gov/genomes/all/GCF/004/193/775/GCF_004193775.1_ASM419377v2/GCF_004193775.1_ASM419377v2_genomic.fna.gz	https://ftp.ncbi.nlm.nih.gov/genomes/all/GCF/000/004/515/GCF_000004515.6_Glycine_max_v4.0/GCF_000004515.6_Glycine_max_v4.0_protein.faa.gz	https://ftp.ncbi.nlm.nih.gov/genomes/all/GCF/004/193/775/GCF_004193775.1_ASM419377v2/GCF_004193775.1_ASM419377v2_cds_from_genomic.fna.gz	https://ftp.ncbi.nlm.nih.gov/genomes/all/GCF/004/193/775/GCF_004193775.1_ASM419377v2/GCF_004193775.1_ASM419377v2_protein.faa.gz
7	Glycine stenophita	2n = 40	941.1	V1	Chromosomes	20	20	49 MB	643	4.0 MB	5332 (99.4%)	8 (0.1%)	26 (0.5%)	55844	https://data.legumeinfo.org/Glycine/stenophita/genomes/G1974.gnm1.7MZB/glyst.G1974.gnm1.7MZB.genome_main.fna.gz	https://ftp.ncbi.nlm.nih.gov/genomes/all/GCF/004/193/775/GCF_004193775.1_ASM419377v2/GCF_004193775.1_ASM419377v2_cds_from_genomic.fna.gz	https://data.legumeinfo.org/Glycine/stenophita/annotations/G1974.gnm1.ann1.F257/glyst.G1974.gnm1.ann1.F257.cds.fna.gz	https://data.legumeinfo.org/Glycine/stenophita/annotations/G1974.gnm1.ann1.F257/glyst.G1974.gnm1.ann1.F257.protein.faa.gz
8	Glycine syndetika	2n = 40	948.2	V1	Chromosomes	20	20	49 MB	649	4.2 MB	5337 (99.5%)	5 (0.1%)	24 (0.4%)	55376	https://data.legumeinfo.org/Glycine/syndetika/genomes/G1300.gnm1.C11H/glysy.G1300.gnm1.C11H.genome_main.fna.gz	https://data.legumeinfo.org/Glycine/syndetika/annotations/G1300.gnm1.ann1.RRK6/glysy.G1300.gnm1.ann1.RRK6.gene_models_main.gff3.gz	https://data.legumeinfo.org/Glycine/syndetika/annotations/G1300.gnm1.ann1.RRK6/glysy.G1300.gnm1.ann1.RRK6.gene_models_main.gff3.gz	https://data.legumeinfo.org/Glycine/syndetika/annotations/G1300.gnm1.ann1.RRK6/glysy.G1300.gnm1.ann1.RRK6.gene_models_main.gff3.gz
9	Glycine tomentella (D3)	2n = 40	999.9	V1	Chromosomes	20	20	50 MB	696	4.7 MB	5328 (99.3%)	7 (0.1%)	31 (0.6%)	56862	https://data.legumeinfo.org/Glycine/D3-tomentella/genomes/G1403.gnm1.CL6K/glyd3.G1403.gnm1.CL6K.genome_main.fna.gz	https://data.legumeinfo.org/Glycine/stenophita/annotations/G1974.gnm1.ann1.F257/glyst.G1974.gnm1.ann1.F257.protein.faa.gz	https://data.legumeinfo.org/Glycine/D3-tomentella/annotations/G1403.gnm1.ann1.XNZQ/glyd3.G1403.gnm1.ann1.XNZQ.cds.fna.gz	https://data.legumeinfo.org/Glycine/D3-tomentella/annotations/G1403.gnm1.ann1.XNZQ/glyd3.G1403.gnm1.ann1.XNZQ.protein.faa.gz

## Sheet: Transcriptome
Table S1:Source of Glycine Transcriptome with their bioproject number and downloadable links
Serial no	Species	Bioproject	Bioproject Link	Samples	Run
1	Glycine max	PRJNA628842	https://www.ncbi.nlm.nih.gov/bioproject/628842	12	Paired
2	Glycine soja	PRJNA393826	https://www.ncbi.nlm.nih.gov/bioproject/393826	12	Paired
