# Supplementary material for: Divergent evolution of NLR genes in the genus Glycine: impacts of annuals and perennials’ life history strategies
Source: Front Plant Sci. 2024 Jul 9;15:1383135. doi: 10.3389/fpls.2024.1383135 (PMC11263291; doi:10.3389/fpls.2024.1383135)
Supplement: Supplementary file 3 [file Table_3.xlsx]

## Sheet: Table 3
	Table S3: NLR gene Frequency distribution across haploid chromosomes of 9 Glycine species
	Species	Chromosome	Bin	Frequency
1	G.cyrtoloba	Chr01	1	1
2	G.cyrtoloba	Chr01	2	1
3	G.cyrtoloba	Chr01	3	1
4	G.cyrtoloba	Chr01	4	1
5	G.cyrtoloba	Chr01	5	1
6	G.cyrtoloba	Chr01	6	1
7	G.cyrtoloba	Chr01	7	1
8	G.cyrtoloba	Chr01	8	1
9	G.cyrtoloba	Chr01	9	1
10	G.cyrtoloba	Chr01	10	1
11	G.cyrtoloba	Chr01	11	1
12	G.cyrtoloba	Chr01	12	1
13	G.cyrtoloba	Chr01	13	1
14	G.cyrtoloba	Chr01	14	1
15	G.cyrtoloba	Chr01	15	1
16	G.cyrtoloba	Chr01	16	1
17	G.cyrtoloba	Chr01	17	1
18	G.dolicocarpaA	Chr01	1	1
19	G.dolicocarpaA	Chr01	2	1
20	G.dolicocarpaA	Chr01	3	1
21	G.dolicocarpaA	Chr01	4	1
22	G.dolicocarpaA	Chr01	5	1
23	G.dolicocarpaA	Chr01	6	1
24	G.dolicocarpaA	Chr01	7	1
25	G.dolicocarpaA	Chr01	8	1
26	G.dolicocarpaA	Chr01	9	1
27	G.dolicocarpaA	Chr01	10	1
28	G.dolicocarpaA	Chr01	11	1
29	G.dolicocarpaA	Chr01	12	1
30	G.dolicocarpaA	Chr01	13	1
31	G.dolicocarpaA	Chr01	14	1
32	G.dolicocarpaA	Chr01	15	1
33	G.dolicocarpaA	Chr01	16	1
34	G.dolicocarpaA	Chr01	17	1
35	G.dolicocarpaA	Chr01	18	1
36	G.dolicocarpaA	Chr01	19	1
37	G.dolicocarpaA	Chr01	20	1
38	G.dolicocarpaA	Chr01	21	1
39	G.dolicocarpaA	Chr01	22	1
40	G.dolicocarpaA	Chr01	23	1
41	G.dolicocarpaA	Chr01	24	1
42	G.dolicocarpaA	Chr01	25	1
43	G.dolicocarpaA	Chr01	26	1
44	G.dolicocarpaA	Chr01	27	1
45	G.dolicocarpaA	Chr01	28	1
46	G.dolicocarpaA	Chr01	29	1
47	G.dolicocarpaA	Chr01	30	1
48	G.dolicocarpaA	Chr01	31	1
49	G.dolicocarpaA	Chr01	32	1
50	G.dolicocarpaA	Chr01	33	1
51	G.dolicocarpaA	Chr01	34	1
52	G.dolicocarpaA	Chr01	35	1
53	G.dolicocarpaA	Chr01	36	1
54	G.dolicocarpaA	Chr01	37	1
55	G.dolicocarpaA	Chr01	38	1
56	G.dolicocarpaA	Chr01	39	1
57	G.dolicocarpaA	Chr01	40	1
58	G.dolicocarpaA	Chr01	41	1
59	G.dolicocarpaA	Chr01	42	1
60	G.dolicocarpaA	Chr01	43	1
61	G.dolicocarpaA	Chr01	44	1
62	G.dolicocarpaA	Chr01	45	1
63	G.dolicocarpaA	Chr01	46	1
64	G.dolicocarpaA	Chr01	47	1
65	G.dolicocarpaA	Chr01	48	1
66	G.dolicocarpaA	Chr01	49	1
67	G.dolicocarpaA	Chr01	50	1
68	G.falcata	Chr01	1	1
69	G.falcata	Chr01	2	1
70	G.falcata	Chr01	3	1
71	G.falcata	Chr01	4	1
72	G.falcata	Chr01	5	1
73	G.falcata	Chr01	6	1
74	G.falcata	Chr01	7	1
75	G.falcata	Chr01	8	1
76	G.falcata	Chr01	9	1
77	G.falcata	Chr01	10	1
78	G.falcata	Chr01	11	1
79	G.falcata	Chr01	12	1
80	G.falcata	Chr01	13	1
81	G.falcata	Chr01	14	1
82	G.falcata	Chr01	15	1
83	G.falcata	Chr01	16	1
84	G.falcata	Chr01	17	1
85	G.falcata	Chr01	18	1
86	G.falcata	Chr01	19	1
87	G.falcata	Chr01	20	1
88	G.falcata	Chr01	21	1
89	G.falcata	Chr01	22	1
90	G.falcata	Chr01	23	1
91	G.falcata	Chr01	24	1
92	G.falcata	Chr01	25	1
93	G.falcata	Chr01	26	1
94	G.falcata	Chr01	27	1
95	G.falcata	Chr01	28	1
96	G.falcata	Chr01	29	1
97	G.falcata	Chr01	30	1
98	G.falcata	Chr01	31	1
99	G.falcata	Chr01	32	1
100	G.falcata	Chr01	33	1
101	G.falcata	Chr01	34	1
102	G.falcata	Chr01	35	1
103	G.falcata	Chr01	36	1
104	G.falcata	Chr01	37	1
105	G.falcata	Chr01	38	1
106	G.falcata	Chr01	39	1
107	G.falcata	Chr01	40	1
108	G.falcata	Chr01	41	1
109	G.falcata	Chr01	42	1
110	G.falcata	Chr01	43	1
111	G.falcata	Chr01	44	1
112	G.falcata	Chr01	45	1
113	G.latifolia	Chr01	1	1
114	G.latifolia	Chr01	2	1
115	G.latifolia	Chr01	3	1
116	G.latifolia	Chr01	4	1
117	G.latifolia	Chr01	5	1
118	G.latifolia	Chr01	6	1
119	G.latifolia	Chr01	7	1
120	G.latifolia	Chr01	8	1
121	G.latifolia	Chr01	9	1
122	G.latifolia	Chr01	10	1
123	G.latifolia	Chr01	11	1
124	G.latifolia	Chr01	12	1
125	G.latifolia	Chr01	13	1
126	G.latifolia	Chr01	14	1
127	G.latifolia	Chr01	15	1
128	G.latifolia	Chr01	16	1
129	G.latifolia	Chr01	17	1
130	G.latifolia	Chr01	18	1
131	G.latifolia	Chr01	19	1
132	G.latifolia	Chr01	20	1
133	G.latifolia	Chr01	21	1
134	G.latifolia	Chr01	22	1
135	G.latifolia	Chr01	23	1
136	G.latifolia	Chr01	24	1
137	G.latifolia	Chr01	25	1
138	G.latifolia	Chr01	26	1
139	G.latifolia	Chr01	27	1
140	G.latifolia	Chr01	28	1
141	G.latifolia	Chr01	29	1
142	G.latifolia	Chr01	30	1
143	G.latifolia	Chr01	31	1
144	G.latifolia	Chr01	32	1
145	G.latifolia	Chr01	33	1
146	G.latifolia	Chr01	34	1
147	G.latifolia	Chr01	35	1
148	G.latifolia	Chr01	36	1
149	G.latifolia	Chr01	37	1
150	G.latifolia	Chr01	38	1
151	G.latifolia	Chr01	39	1
152	G.latifolia	Chr01	40	1
153	G.latifolia	Chr01	41	1
154	G.latifolia	Chr01	42	1
155	G.latifolia	Chr01	43	1
156	G.latifolia	Chr01	44	1
157	G.latifolia	Chr01	45	1
158	G.latifolia	Chr01	46	1
159	G.latifolia	Chr01	47	1
160	G.latifolia	Chr01	48	1
161	G.latifolia	Chr01	49	1
162	G.latifolia	Chr01	50	1
163	G.latifolia	Chr01	51	1
164	G.latifolia	Chr01	52	1
165	G.latifolia	Chr01	53	1
166	G.latifolia	Chr01	54	1
167	G.latifolia	Chr01	55	1
168	G.latifolia	Chr01	56	1
169	G.latifolia	Chr01	57	1
170	G.latifolia	Chr01	58	1
171	G.latifolia	Chr01	59	1
172	G.latifolia	Chr01	60	1
173	G.latifolia	Chr01	61	1
174	G.latifolia	Chr01	62	1
175	G.latifolia	Chr01	63	1
176	G.latifolia	Chr01	64	1
177	G.latifolia	Chr01	65	1
178	G.latifolia	Chr01	66	1
179	G.latifolia	Chr01	67	1
180	G.latifolia	Chr01	68	1
181	G.latifolia	Chr01	69	1
182	G.max	Chr01	1	1
183	G.max	Chr01	2	1
184	G.max	Chr01	3	1
185	G.max	Chr01	4	1
186	G.max	Chr01	5	1
187	G.max	Chr01	6	1
188	G.max	Chr01	7	1
189	G.max	Chr01	8	1
190	G.max	Chr01	9	1
191	G.max	Chr01	10	1
192	G.soja	Chr01	1	1
193	G.soja	Chr01	2	1
194	G.soja	Chr01	3	1
195	G.soja	Chr01	4	1
196	G.soja	Chr01	5	1
197	G.soja	Chr01	6	1
198	G.soja	Chr01	7	1
199	G.soja	Chr01	8	1
200	G.soja	Chr01	9	1
201	G.soja	Chr01	10	1
202	G.soja	Chr01	11	1
203	G.soja	Chr01	12	1
204	G.soja	Chr01	13	1
205	G.soja	Chr01	14	1
206	G.soja	Chr01	15	1
207	G.soja	Chr01	16	1
208	G.soja	Chr01	17	1
209	G.soja	Chr01	18	1
210	G.syndetica	Chr01	1	1
211	G.syndetica	Chr01	2	1
212	G.syndetica	Chr01	3	1
213	G.syndetica	Chr01	4	1
214	G.syndetica	Chr01	5	1
215	G.syndetica	Chr01	6	1
216	G.syndetica	Chr01	7	1
217	G.syndetica	Chr01	8	1
218	G.syndetica	Chr01	9	1
219	G.syndetica	Chr01	10	1
220	G.syndetica	Chr01	11	1
221	G.syndetica	Chr01	12	1
222	G.syndetica	Chr01	13	1
223	G.syndetica	Chr01	14	1
224	G.syndetica	Chr01	15	1
225	G.syndetica	Chr01	16	1
226	G.syndetica	Chr01	17	1
227	G.syndetica	Chr01	18	1
228	G.syndetica	Chr01	19	1
229	G.syndetica	Chr01	20	1
230	G.syndetica	Chr01	21	1
231	G.syndetica	Chr01	22	1
232	G.syndetica	Chr01	23	1
233	G.syndetica	Chr01	24	1
234	G.syndetica	Chr01	25	1
235	G.syndetica	Chr01	26	1
236	G.syndetica	Chr01	27	1
237	G.syndetica	Chr01	28	1
238	G.syndetica	Chr01	29	1
239	G.syndetica	Chr01	30	1
240	G.syndetica	Chr01	31	1
241	G.syndetica	Chr01	32	1
242	G.syndetica	Chr01	33	1
243	G.syndetica	Chr01	34	1
244	G.syndetica	Chr01	35	1
245	G.syndetica	Chr01	36	1
246	G.syndetica	Chr01	37	1
247	G.syndetica	Chr01	38	1
248	G.syndetica	Chr01	39	1
249	G.syndetica	Chr01	40	1
250	G.syndetica	Chr01	41	1
251	G.syndetica	Chr01	42	1
252	G.syndetica	Chr01	43	1
253	G.syndetica	Chr01	44	1
254	G.syndetica	Chr01	45	1
255	G.syndetica	Chr01	46	1
256	G.syndetica	Chr01	47	1
257	G.syndetica	Chr01	48	1
258	G.syndetica	Chr01	49	1
259	G.syndetica	Chr01	50	1
260	G.syndetica	Chr01	51	1
261	G.syndetica	Chr01	52	1
262	G.syndetica	Chr01	53	1
263	G.syndetica	Chr01	54	1
264	G.syndetica	Chr01	55	1
265	G.syndetica	Chr01	56	1
266	G.syndetica	Chr01	57	1
267	G.syndetica	Chr01	58	1
268	G.syndetica	Chr01	59	1
269	G.syndetica	Chr01	60	1
270	G.syndetica	Chr01	61	1
271	G.syndetica	Chr01	62	1
272	G.syndetica	Chr01	63	1
273	G.syndetica	Chr01	64	1
274	G.syndetica	Chr01	65	1
275	G.tomentella	Chr01	1	1
276	G.tomentella	Chr01	2	1
277	G.tomentella	Chr01	3	1
278	G.tomentella	Chr01	4	1
279	G.tomentella	Chr01	5	1
280	G.tomentella	Chr01	6	1
281	G.tomentella	Chr01	7	1
282	G.tomentella	Chr01	8	1
283	G.tomentella	Chr01	9	1
284	G.tomentella	Chr01	10	1
285	G.tomentella	Chr01	11	1
286	G.tomentella	Chr01	12	1
287	G.tomentella	Chr01	13	1
288	G.tomentella	Chr01	14	1
289	G.tomentella	Chr01	15	1
290	G.tomentella	Chr01	16	1
291	G.tomentella	Chr01	17	1
292	G.tomentella	Chr01	18	1
293	G.tomentella	Chr01	19	1
294	G.tomentella	Chr01	20	1
295	G.tomentella	Chr01	21	1
296	G.tomentella	Chr01	22	1
297	G.tomentella	Chr01	23	1
298	G.tomentella	Chr01	24	1
299	G.tomentella	Chr01	25	1
300	G.tomentella	Chr01	26	1
301	G.tomentella	Chr01	27	1
302	G.tomentella	Chr01	28	1
303	G.tomentella	Chr01	29	1
304	G.tomentella	Chr01	30	1
305	G.tomentella	Chr01	31	1
306	G.tomentella	Chr01	32	1
307	G.tomentella	Chr01	33	1
308	G.tomentella	Chr01	34	1
309	G.tomentella	Chr01	35	1
310	G.tomentella	Chr01	36	1
311	G.tomentella	Chr01	37	1
312	G.tomentella	Chr01	38	1
313	G.tomentella	Chr01	39	1
314	G.tomentella	Chr01	40	1
315	G.tomentella	Chr01	41	1
316	G.tomentella	Chr01	42	1
317	G.tomentella	Chr01	43	1
318	G.tomentella	Chr01	44	1
319	G.tomentella	Chr01	45	1
320	G.tomentella	Chr01	46	1
321	G.tomentella	Chr01	47	1
322	G.tomentella	Chr01	48	1
323	G.tomentella	Chr01	49	1
324	G.tomentella	Chr01	50	1
325	G.tomentella	Chr01	51	1
326	G.tomentella	Chr01	52	1
327	G.tomentella	Chr01	53	1
328	G.tomentella	Chr01	54	1
329	G.tomentella	Chr01	55	1
330	G.tomentella	Chr01	56	1
331	G.tomentella	Chr01	57	1
332	G.tomentella	Chr01	58	1
333	G.tomentella	Chr01	59	1
334	G.tomentella	Chr01	60	1
335	G.tomentella	Chr01	61	1
336	G.tomentella	Chr01	62	1
337	G.tomentella	Chr01	63	1
338	G.tomentella	Chr01	64	1
339	G.tomentella	Chr01	65	1
340	G.tomentella	Chr01	66	1
341	G.tomentella	Chr01	67	1
342	G.tomentella	Chr01	68	1
343	G.tomentella	Chr01	69	1
344	G.tomentella	Chr01	70	1
345	G.tomentella	Chr01	71	1
346	G.tomentella	Chr01	72	1
347	G.tomentella	Chr01	73	1
348	G.tomentella	Chr01	74	1
349	G.tomentella	Chr01	75	1
350	G.tomentella	Chr01	76	1
351	G.tomentella	Chr01	77	1
352	G.tomentella	Chr01	78	1
353	G.tomentella	Chr01	79	1
354	G.tomentella	Chr01	80	1
355	G.tomentella	Chr01	81	1
356	G.tomentella	Chr01	82	1
357	G.tomentella	Chr01	83	1
358	G.tomentella	Chr01	84	1
359	G.tomentella	Chr01	85	1
360	G.tomentella	Chr01	86	1
361	G.tomentella	Chr01	87	1
362	G.tomentella	Chr01	88	1
363	G.tomentella	Chr01	89	1
364	G.stenophita	Chr01	1	1
365	G.stenophita	Chr01	2	1
366	G.stenophita	Chr01	3	1
367	G.stenophita	Chr01	4	1
368	G.stenophita	Chr01	5	1
369	G.stenophita	Chr01	6	1
370	G.stenophita	Chr01	7	1
371	G.stenophita	Chr01	8	1
372	G.stenophita	Chr01	9	1
373	G.stenophita	Chr01	10	1
374	G.stenophita	Chr01	11	1
375	G.stenophita	Chr01	12	1
376	G.stenophita	Chr01	13	1
377	G.stenophita	Chr01	14	1
378	G.stenophita	Chr01	15	1
379	G.stenophita	Chr01	16	1
380	G.stenophita	Chr01	17	1
381	G.stenophita	Chr01	18	1
382	G.stenophita	Chr01	19	1
383	G.stenophita	Chr01	20	1
384	G.stenophita	Chr01	21	1
385	G.stenophita	Chr01	22	1
386	G.stenophita	Chr01	23	1
387	G.stenophita	Chr01	24	1
388	G.stenophita	Chr01	25	1
389	G.stenophita	Chr01	26	1
390	G.stenophita	Chr01	27	1
391	G.stenophita	Chr01	28	1
392	G.stenophita	Chr01	29	1
393	G.stenophita	Chr01	30	1
394	G.stenophita	Chr01	31	1
395	G.stenophita	Chr01	32	1
396	G.stenophita	Chr01	33	1
397	G.stenophita	Chr01	34	1
398	G.stenophita	Chr01	35	1
399	G.stenophita	Chr01	36	1
400	G.stenophita	Chr01	37	1
401	G.stenophita	Chr01	38	1
402	G.stenophita	Chr01	39	1
403	G.stenophita	Chr01	40	1
404	G.stenophita	Chr01	41	1
405	G.stenophita	Chr01	42	1
406	G.stenophita	Chr01	43	1
407	G.stenophita	Chr01	44	1
408	G.stenophita	Chr01	45	1
409	G.stenophita	Chr01	46	1
410	G.stenophita	Chr01	47	1
411	G.stenophita	Chr01	48	1
412	G.stenophita	Chr01	49	1
413	G.stenophita	Chr01	50	1
414	G.stenophita	Chr01	51	1
415	G.stenophita	Chr01	52	1
416	G.stenophita	Chr01	53	1
417	G.stenophita	Chr01	54	1
418	G.stenophita	Chr01	55	1
419	G.stenophita	Chr01	56	1
420	G.stenophita	Chr01	57	1
421	G.stenophita	Chr01	58	1
422	G.stenophita	Chr01	59	1
423	G.stenophita	Chr01	60	1
424	G.stenophita	Chr01	61	1
425	G.stenophita	Chr01	62	1
426	G.cyrtoloba	Chr01	18	2
427	G.cyrtoloba	Chr01	19	2
428	G.dolicocarpaA	Chr01	51	2
429	G.dolicocarpaA	Chr01	52	2
430	G.dolicocarpaA	Chr01	53	2
431	G.falcata	Chr01	46	2
432	G.falcata	Chr01	47	2
433	G.falcata	Chr01	48	2
434	G.falcata	Chr01	49	2
435	G.latifolia	Chr01	70	2
436	G.latifolia	Chr01	71	2
437	G.max	Chr01	11	2
438	G.max	Chr01	12	2
439	G.soja	Chr01	19	2
440	G.soja	Chr01	20	2
441	G.soja	Chr01	21	2
442	G.soja	Chr01	22	2
443	G.soja	Chr01	23	2
444	G.syndetica	Chr01	66	2
445	G.syndetica	Chr01	67	2
446	G.syndetica	Chr01	68	2
447	G.tomentella	Chr01	90	2
448	G.tomentella	Chr01	91	2
449	G.stenophita	Chr01	63	2
450	G.falcata	Chr01	50	3
451	G.max	Chr01	13	3
452	G.soja	Chr01	24	3
453	G.soja	Chr01	25	3
454	G.soja	Chr01	26	3
455	G.cyrtoloba	Chr02	1	1
456	G.cyrtoloba	Chr02	2	1
457	G.cyrtoloba	Chr02	3	1
458	G.cyrtoloba	Chr02	4	1
459	G.cyrtoloba	Chr02	5	1
460	G.cyrtoloba	Chr02	6	1
461	G.cyrtoloba	Chr02	7	1
462	G.cyrtoloba	Chr02	8	1
463	G.cyrtoloba	Chr02	9	1
464	G.cyrtoloba	Chr02	10	1
465	G.dolicocarpaA	Chr02	1	1
466	G.dolicocarpaA	Chr02	2	1
467	G.dolicocarpaA	Chr02	3	1
468	G.dolicocarpaA	Chr02	4	1
469	G.dolicocarpaA	Chr02	5	1
470	G.dolicocarpaA	Chr02	6	1
471	G.falcata	Chr02	1	1
472	G.falcata	Chr02	2	1
473	G.falcata	Chr02	3	1
474	G.falcata	Chr02	4	1
475	G.falcata	Chr02	5	1
476	G.falcata	Chr02	6	1
477	G.falcata	Chr02	7	1
478	G.falcata	Chr02	8	1
479	G.falcata	Chr02	9	1
480	G.latifolia	Chr02	1	1
481	G.latifolia	Chr02	2	1
482	G.latifolia	Chr02	3	1
483	G.latifolia	Chr02	4	1
484	G.latifolia	Chr02	5	1
485	G.latifolia	Chr02	6	1
486	G.latifolia	Chr02	7	1
487	G.latifolia	Chr02	8	1
488	G.latifolia	Chr02	9	1
489	G.latifolia	Chr02	10	1
490	G.latifolia	Chr02	11	1
491	G.latifolia	Chr02	12	1
492	G.latifolia	Chr02	13	1
493	G.latifolia	Chr02	14	1
494	G.latifolia	Chr02	15	1
495	G.latifolia	Chr02	16	1
496	G.latifolia	Chr02	17	1
497	G.latifolia	Chr02	18	1
498	G.latifolia	Chr02	19	1
499	G.latifolia	Chr02	20	1
500	G.latifolia	Chr02	21	1
501	G.latifolia	Chr02	22	1
502	G.latifolia	Chr02	23	1
503	G.latifolia	Chr02	24	1
504	G.latifolia	Chr02	25	1
505	G.latifolia	Chr02	26	1
506	G.latifolia	Chr02	27	1
507	G.latifolia	Chr02	28	1
508	G.latifolia	Chr02	29	1
509	G.latifolia	Chr02	30	1
510	G.latifolia	Chr02	31	1
511	G.latifolia	Chr02	32	1
512	G.max	Chr02	1	1
513	G.max	Chr02	2	1
514	G.max	Chr02	3	1
515	G.max	Chr02	4	1
516	G.max	Chr02	5	1
517	G.max	Chr02	6	1
518	G.max	Chr02	7	1
519	G.max	Chr02	8	1
520	G.max	Chr02	9	1
521	G.max	Chr02	10	1
522	G.max	Chr02	11	1
523	G.max	Chr02	12	1
524	G.max	Chr02	13	1
525	G.max	Chr02	14	1
526	G.max	Chr02	15	1
527	G.max	Chr02	16	1
528	G.max	Chr02	17	1
529	G.max	Chr02	18	1
530	G.max	Chr02	19	1
531	G.max	Chr02	20	1
532	G.max	Chr02	21	1
533	G.max	Chr02	22	1
534	G.max	Chr02	23	1
535	G.max	Chr02	24	1
536	G.soja	Chr02	1	1
537	G.soja	Chr02	2	1
538	G.soja	Chr02	3	1
539	G.soja	Chr02	4	1
540	G.soja	Chr02	5	1
541	G.soja	Chr02	6	1
542	G.soja	Chr02	7	1
543	G.soja	Chr02	8	1
544	G.soja	Chr02	9	1
545	G.soja	Chr02	10	1
546	G.soja	Chr02	11	1
547	G.soja	Chr02	12	1
548	G.soja	Chr02	13	1
549	G.soja	Chr02	14	1
550	G.soja	Chr02	15	1
551	G.soja	Chr02	16	1
552	G.soja	Chr02	17	1
553	G.soja	Chr02	18	1
554	G.syndetica	Chr02	1	1
555	G.syndetica	Chr02	2	1
556	G.syndetica	Chr02	3	1
557	G.syndetica	Chr02	4	1
558	G.syndetica	Chr02	5	1
559	G.syndetica	Chr02	6	1
560	G.syndetica	Chr02	7	1
561	G.syndetica	Chr02	8	1
562	G.syndetica	Chr02	9	1
563	G.syndetica	Chr02	10	1
564	G.syndetica	Chr02	11	1
565	G.syndetica	Chr02	12	1
566	G.syndetica	Chr02	13	1
567	G.syndetica	Chr02	14	1
568	G.syndetica	Chr02	15	1
569	G.tomentella	Chr02	1	1
570	G.tomentella	Chr02	2	1
571	G.tomentella	Chr02	3	1
572	G.tomentella	Chr02	4	1
573	G.tomentella	Chr02	5	1
574	G.tomentella	Chr02	6	1
575	G.tomentella	Chr02	7	1
576	G.tomentella	Chr02	8	1
577	G.tomentella	Chr02	9	1
578	G.tomentella	Chr02	10	1
579	G.tomentella	Chr02	11	1
580	G.tomentella	Chr02	12	1
581	G.tomentella	Chr02	13	1
582	G.tomentella	Chr02	14	1
583	G.tomentella	Chr02	15	1
584	G.tomentella	Chr02	16	1
585	G.tomentella	Chr02	17	1
586	G.tomentella	Chr02	18	1
587	G.tomentella	Chr02	19	1
588	G.tomentella	Chr02	20	1
589	G.tomentella	Chr02	21	1
590	G.tomentella	Chr02	22	1
591	G.tomentella	Chr02	23	1
592	G.tomentella	Chr02	24	1
593	G.tomentella	Chr02	25	1
594	G.tomentella	Chr02	26	1
595	G.tomentella	Chr02	27	1
596	G.tomentella	Chr02	28	1
597	G.tomentella	Chr02	29	1
598	G.tomentella	Chr02	30	1
599	G.tomentella	Chr02	31	1
600	G.tomentella	Chr02	32	1
601	G.tomentella	Chr02	33	1
602	G.tomentella	Chr02	34	1
603	G.tomentella	Chr02	35	1
604	G.tomentella	Chr02	36	1
605	G.tomentella	Chr02	37	1
606	G.tomentella	Chr02	38	1
607	G.tomentella	Chr02	39	1
608	G.stenophita	Chr02	1	1
609	G.stenophita	Chr02	2	1
610	G.stenophita	Chr02	3	1
611	G.stenophita	Chr02	4	1
612	G.stenophita	Chr02	5	1
613	G.stenophita	Chr02	6	1
614	G.stenophita	Chr02	7	1
615	G.stenophita	Chr02	8	1
616	G.stenophita	Chr02	9	1
617	G.stenophita	Chr02	10	1
618	G.stenophita	Chr02	11	1
619	G.stenophita	Chr02	12	1
620	G.stenophita	Chr02	13	1
621	G.stenophita	Chr02	14	1
622	G.stenophita	Chr02	15	1
623	G.falcata	Chr02	10	2
624	G.latifolia	Chr02	33	2
625	G.max	Chr02	25	2
626	G.max	Chr02	26	2
627	G.max	Chr02	27	2
628	G.max	Chr02	28	2
629	G.max	Chr02	29	2
630	G.soja	Chr02	19	2
631	G.soja	Chr02	20	2
632	G.soja	Chr02	21	2
633	G.soja	Chr02	22	2
634	G.soja	Chr02	23	2
635	G.soja	Chr02	24	2
636	G.soja	Chr02	25	2
637	G.soja	Chr02	26	2
638	G.soja	Chr02	27	2
639	G.soja	Chr02	28	2
640	G.soja	Chr02	29	2
641	G.soja	Chr02	30	2
642	G.soja	Chr02	31	2
643	G.soja	Chr02	32	2
644	G.tomentella	Chr02	40	2
645	G.falcata	Chr02	11	3
646	G.max	Chr02	30	3
647	G.max	Chr02	31	3
648	G.max	Chr02	32	3
649	G.max	Chr02	33	3
650	G.soja	Chr02	33	3
651	G.soja	Chr02	34	3
652	G.soja	Chr02	35	3
653	G.soja	Chr02	36	3
654	G.cyrtoloba	Chr03	1	1
655	G.cyrtoloba	Chr03	2	1
656	G.cyrtoloba	Chr03	3	1
657	G.cyrtoloba	Chr03	4	1
658	G.cyrtoloba	Chr03	5	1
659	G.cyrtoloba	Chr03	6	1
660	G.cyrtoloba	Chr03	7	1
661	G.cyrtoloba	Chr03	8	1
662	G.cyrtoloba	Chr03	9	1
663	G.cyrtoloba	Chr03	10	1
664	G.cyrtoloba	Chr03	11	1
665	G.cyrtoloba	Chr03	12	1
666	G.cyrtoloba	Chr03	13	1
667	G.cyrtoloba	Chr03	14	1
668	G.cyrtoloba	Chr03	15	1
669	G.cyrtoloba	Chr03	16	1
670	G.cyrtoloba	Chr03	17	1
671	G.cyrtoloba	Chr03	18	1
672	G.cyrtoloba	Chr03	19	1
673	G.cyrtoloba	Chr03	20	1
674	G.cyrtoloba	Chr03	21	1
675	G.cyrtoloba	Chr03	22	1
676	G.cyrtoloba	Chr03	23	1
677	G.cyrtoloba	Chr03	24	1
678	G.cyrtoloba	Chr03	25	1
679	G.cyrtoloba	Chr03	26	1
680	G.cyrtoloba	Chr03	27	1
681	G.dolicocarpaA	Chr03	1	1
682	G.dolicocarpaA	Chr03	2	1
683	G.dolicocarpaA	Chr03	3	1
684	G.dolicocarpaA	Chr03	4	1
685	G.dolicocarpaA	Chr03	5	1
686	G.dolicocarpaA	Chr03	6	1
687	G.dolicocarpaA	Chr03	7	1
688	G.dolicocarpaA	Chr03	8	1
689	G.dolicocarpaA	Chr03	9	1
690	G.dolicocarpaA	Chr03	10	1
691	G.dolicocarpaA	Chr03	11	1
692	G.falcata	Chr03	1	1
693	G.falcata	Chr03	2	1
694	G.falcata	Chr03	3	1
695	G.falcata	Chr03	4	1
696	G.falcata	Chr03	5	1
697	G.falcata	Chr03	6	1
698	G.falcata	Chr03	7	1
699	G.falcata	Chr03	8	1
700	G.falcata	Chr03	9	1
701	G.falcata	Chr03	10	1
702	G.falcata	Chr03	11	1
703	G.falcata	Chr03	12	1
704	G.falcata	Chr03	13	1
705	G.falcata	Chr03	14	1
706	G.falcata	Chr03	15	1
707	G.falcata	Chr03	16	1
708	G.falcata	Chr03	17	1
709	G.falcata	Chr03	18	1
710	G.falcata	Chr03	19	1
711	G.falcata	Chr03	20	1
712	G.falcata	Chr03	21	1
713	G.falcata	Chr03	22	1
714	G.falcata	Chr03	23	1
715	G.falcata	Chr03	24	1
716	G.falcata	Chr03	25	1
717	G.falcata	Chr03	26	1
718	G.falcata	Chr03	27	1
719	G.falcata	Chr03	28	1
720	G.falcata	Chr03	29	1
721	G.falcata	Chr03	30	1
722	G.falcata	Chr03	31	1
723	G.falcata	Chr03	32	1
724	G.falcata	Chr03	33	1
725	G.falcata	Chr03	34	1
726	G.falcata	Chr03	35	1
727	G.falcata	Chr03	36	1
728	G.falcata	Chr03	37	1
729	G.latifolia	Chr03	1	1
730	G.latifolia	Chr03	2	1
731	G.latifolia	Chr03	3	1
732	G.latifolia	Chr03	4	1
733	G.latifolia	Chr03	5	1
734	G.latifolia	Chr03	6	1
735	G.latifolia	Chr03	7	1
736	G.latifolia	Chr03	8	1
737	G.latifolia	Chr03	9	1
738	G.latifolia	Chr03	10	1
739	G.latifolia	Chr03	11	1
740	G.latifolia	Chr03	12	1
741	G.latifolia	Chr03	13	1
742	G.latifolia	Chr03	14	1
743	G.latifolia	Chr03	15	1
744	G.latifolia	Chr03	16	1
745	G.latifolia	Chr03	17	1
746	G.latifolia	Chr03	18	1
747	G.latifolia	Chr03	19	1
748	G.latifolia	Chr03	20	1
749	G.latifolia	Chr03	21	1
750	G.latifolia	Chr03	22	1
751	G.latifolia	Chr03	23	1
752	G.latifolia	Chr03	24	1
753	G.latifolia	Chr03	25	1
754	G.latifolia	Chr03	26	1
755	G.latifolia	Chr03	27	1
756	G.latifolia	Chr03	28	1
757	G.latifolia	Chr03	29	1
758	G.latifolia	Chr03	30	1
759	G.latifolia	Chr03	31	1
760	G.latifolia	Chr03	32	1
761	G.latifolia	Chr03	33	1
762	G.latifolia	Chr03	34	1
763	G.latifolia	Chr03	35	1
764	G.latifolia	Chr03	36	1
765	G.latifolia	Chr03	37	1
766	G.latifolia	Chr03	38	1
767	G.latifolia	Chr03	39	1
768	G.latifolia	Chr03	40	1
769	G.latifolia	Chr03	41	1
770	G.latifolia	Chr03	42	1
771	G.latifolia	Chr03	43	1
772	G.latifolia	Chr03	44	1
773	G.latifolia	Chr03	45	1
774	G.latifolia	Chr03	46	1
775	G.latifolia	Chr03	47	1
776	G.latifolia	Chr03	48	1
777	G.latifolia	Chr03	49	1
778	G.latifolia	Chr03	50	1
779	G.latifolia	Chr03	51	1
780	G.latifolia	Chr03	52	1
781	G.latifolia	Chr03	53	1
782	G.latifolia	Chr03	54	1
783	G.latifolia	Chr03	55	1
784	G.latifolia	Chr03	56	1
785	G.latifolia	Chr03	57	1
786	G.latifolia	Chr03	58	1
787	G.latifolia	Chr03	59	1
788	G.latifolia	Chr03	60	1
789	G.latifolia	Chr03	61	1
790	G.latifolia	Chr03	62	1
791	G.latifolia	Chr03	63	1
792	G.latifolia	Chr03	64	1
793	G.latifolia	Chr03	65	1
794	G.latifolia	Chr03	66	1
795	G.latifolia	Chr03	67	1
796	G.latifolia	Chr03	68	1
797	G.latifolia	Chr03	69	1
798	G.latifolia	Chr03	70	1
799	G.latifolia	Chr03	71	1
800	G.latifolia	Chr03	72	1
801	G.latifolia	Chr03	73	1
802	G.latifolia	Chr03	74	1
803	G.latifolia	Chr03	75	1
804	G.latifolia	Chr03	76	1
805	G.latifolia	Chr03	77	1
806	G.latifolia	Chr03	78	1
807	G.latifolia	Chr03	79	1
808	G.latifolia	Chr03	80	1
809	G.latifolia	Chr03	81	1
810	G.latifolia	Chr03	82	1
811	G.latifolia	Chr03	83	1
812	G.latifolia	Chr03	84	1
813	G.latifolia	Chr03	85	1
814	G.latifolia	Chr03	86	1
815	G.latifolia	Chr03	87	1
816	G.latifolia	Chr03	88	1
817	G.latifolia	Chr03	89	1
818	G.latifolia	Chr03	90	1
819	G.latifolia	Chr03	91	1
820	G.max	Chr03	1	1
821	G.max	Chr03	2	1
822	G.max	Chr03	3	1
823	G.max	Chr03	4	1
824	G.max	Chr03	5	1
825	G.max	Chr03	6	1
826	G.max	Chr03	7	1
827	G.max	Chr03	8	1
828	G.max	Chr03	9	1
829	G.max	Chr03	10	1
830	G.max	Chr03	11	1
831	G.max	Chr03	12	1
832	G.max	Chr03	13	1
833	G.max	Chr03	14	1
834	G.max	Chr03	15	1
835	G.max	Chr03	16	1
836	G.max	Chr03	17	1
837	G.max	Chr03	18	1
838	G.max	Chr03	19	1
839	G.max	Chr03	20	1
840	G.max	Chr03	21	1
841	G.max	Chr03	22	1
842	G.max	Chr03	23	1
843	G.max	Chr03	24	1
844	G.max	Chr03	25	1
845	G.max	Chr03	26	1
846	G.soja	Chr03	1	1
847	G.soja	Chr03	2	1
848	G.soja	Chr03	3	1
849	G.soja	Chr03	4	1
850	G.soja	Chr03	5	1
851	G.soja	Chr03	6	1
852	G.soja	Chr03	7	1
853	G.soja	Chr03	8	1
854	G.soja	Chr03	9	1
855	G.soja	Chr03	10	1
856	G.soja	Chr03	11	1
857	G.soja	Chr03	12	1
858	G.soja	Chr03	13	1
859	G.soja	Chr03	14	1
860	G.soja	Chr03	15	1
861	G.soja	Chr03	16	1
862	G.soja	Chr03	17	1
863	G.syndetica	Chr03	1	1
864	G.syndetica	Chr03	2	1
865	G.syndetica	Chr03	3	1
866	G.syndetica	Chr03	4	1
867	G.syndetica	Chr03	5	1
868	G.syndetica	Chr03	6	1
869	G.syndetica	Chr03	7	1
870	G.syndetica	Chr03	8	1
871	G.syndetica	Chr03	9	1
872	G.syndetica	Chr03	10	1
873	G.syndetica	Chr03	11	1
874	G.syndetica	Chr03	12	1
875	G.syndetica	Chr03	13	1
876	G.syndetica	Chr03	14	1
877	G.syndetica	Chr03	15	1
878	G.syndetica	Chr03	16	1
879	G.syndetica	Chr03	17	1
880	G.syndetica	Chr03	18	1
881	G.syndetica	Chr03	19	1
882	G.syndetica	Chr03	20	1
883	G.syndetica	Chr03	21	1
884	G.syndetica	Chr03	22	1
885	G.syndetica	Chr03	23	1
886	G.syndetica	Chr03	24	1
887	G.syndetica	Chr03	25	1
888	G.syndetica	Chr03	26	1
889	G.syndetica	Chr03	27	1
890	G.syndetica	Chr03	28	1
891	G.syndetica	Chr03	29	1
892	G.syndetica	Chr03	30	1
893	G.syndetica	Chr03	31	1
894	G.syndetica	Chr03	32	1
895	G.syndetica	Chr03	33	1
896	G.syndetica	Chr03	34	1
897	G.syndetica	Chr03	35	1
898	G.syndetica	Chr03	36	1
899	G.syndetica	Chr03	37	1
900	G.syndetica	Chr03	38	1
901	G.syndetica	Chr03	39	1
902	G.syndetica	Chr03	40	1
903	G.syndetica	Chr03	41	1
904	G.syndetica	Chr03	42	1
905	G.syndetica	Chr03	43	1
906	G.syndetica	Chr03	44	1
907	G.syndetica	Chr03	45	1
908	G.syndetica	Chr03	46	1
909	G.syndetica	Chr03	47	1
910	G.syndetica	Chr03	48	1
911	G.syndetica	Chr03	49	1
912	G.syndetica	Chr03	50	1
913	G.syndetica	Chr03	51	1
914	G.syndetica	Chr03	52	1
915	G.syndetica	Chr03	53	1
916	G.syndetica	Chr03	54	1
917	G.syndetica	Chr03	55	1
918	G.syndetica	Chr03	56	1
919	G.syndetica	Chr03	57	1
920	G.syndetica	Chr03	58	1
921	G.syndetica	Chr03	59	1
922	G.syndetica	Chr03	60	1
923	G.syndetica	Chr03	61	1
924	G.syndetica	Chr03	62	1
925	G.syndetica	Chr03	63	1
926	G.syndetica	Chr03	64	1
927	G.syndetica	Chr03	65	1
928	G.syndetica	Chr03	66	1
929	G.syndetica	Chr03	67	1
930	G.tomentella	Chr03	1	1
931	G.tomentella	Chr03	2	1
932	G.tomentella	Chr03	3	1
933	G.tomentella	Chr03	4	1
934	G.tomentella	Chr03	5	1
935	G.tomentella	Chr03	6	1
936	G.tomentella	Chr03	7	1
937	G.tomentella	Chr03	8	1
938	G.tomentella	Chr03	9	1
939	G.tomentella	Chr03	10	1
940	G.tomentella	Chr03	11	1
941	G.tomentella	Chr03	12	1
942	G.tomentella	Chr03	13	1
943	G.tomentella	Chr03	14	1
944	G.tomentella	Chr03	15	1
945	G.tomentella	Chr03	16	1
946	G.tomentella	Chr03	17	1
947	G.tomentella	Chr03	18	1
948	G.tomentella	Chr03	19	1
949	G.tomentella	Chr03	20	1
950	G.tomentella	Chr03	21	1
951	G.tomentella	Chr03	22	1
952	G.tomentella	Chr03	23	1
953	G.tomentella	Chr03	24	1
954	G.tomentella	Chr03	25	1
955	G.tomentella	Chr03	26	1
956	G.tomentella	Chr03	27	1
957	G.tomentella	Chr03	28	1
958	G.tomentella	Chr03	29	1
959	G.tomentella	Chr03	30	1
960	G.tomentella	Chr03	31	1
961	G.tomentella	Chr03	32	1
962	G.tomentella	Chr03	33	1
963	G.tomentella	Chr03	34	1
964	G.tomentella	Chr03	35	1
965	G.tomentella	Chr03	36	1
966	G.tomentella	Chr03	37	1
967	G.tomentella	Chr03	38	1
968	G.tomentella	Chr03	39	1
969	G.tomentella	Chr03	40	1
970	G.tomentella	Chr03	41	1
971	G.tomentella	Chr03	42	1
972	G.tomentella	Chr03	43	1
973	G.tomentella	Chr03	44	1
974	G.tomentella	Chr03	45	1
975	G.tomentella	Chr03	46	1
976	G.tomentella	Chr03	47	1
977	G.tomentella	Chr03	48	1
978	G.stenophita	Chr03	1	1
979	G.stenophita	Chr03	2	1
980	G.stenophita	Chr03	3	1
981	G.stenophita	Chr03	4	1
982	G.stenophita	Chr03	5	1
983	G.stenophita	Chr03	6	1
984	G.stenophita	Chr03	7	1
985	G.stenophita	Chr03	8	1
986	G.stenophita	Chr03	9	1
987	G.stenophita	Chr03	10	1
988	G.stenophita	Chr03	11	1
989	G.stenophita	Chr03	12	1
990	G.stenophita	Chr03	13	1
991	G.stenophita	Chr03	14	1
992	G.stenophita	Chr03	15	1
993	G.stenophita	Chr03	16	1
994	G.stenophita	Chr03	17	1
995	G.stenophita	Chr03	18	1
996	G.stenophita	Chr03	19	1
997	G.stenophita	Chr03	20	1
998	G.stenophita	Chr03	21	1
999	G.stenophita	Chr03	22	1
1000	G.stenophita	Chr03	23	1
1001	G.stenophita	Chr03	24	1
1002	G.stenophita	Chr03	25	1
1003	G.stenophita	Chr03	26	1
1004	G.stenophita	Chr03	27	1
1005	G.stenophita	Chr03	28	1
1006	G.stenophita	Chr03	29	1
1007	G.stenophita	Chr03	30	1
1008	G.stenophita	Chr03	31	1
1009	G.stenophita	Chr03	32	1
1010	G.stenophita	Chr03	33	1
1011	G.stenophita	Chr03	34	1
1012	G.falcata	Chr03	38	2
1013	G.falcata	Chr03	39	2
1014	G.latifolia	Chr03	92	2
1015	G.max	Chr03	27	2
1016	G.max	Chr03	28	2
1017	G.max	Chr03	29	2
1018	G.max	Chr03	30	2
1019	G.soja	Chr03	18	2
1020	G.soja	Chr03	19	2
1021	G.soja	Chr03	20	2
1022	G.soja	Chr03	21	2
1023	G.syndetica	Chr03	68	2
1024	G.syndetica	Chr03	69	2
1025	G.syndetica	Chr03	70	2
1026	G.syndetica	Chr03	71	2
1027	G.tomentella	Chr03	49	2
1028	G.tomentella	Chr03	50	2
1029	G.tomentella	Chr03	51	2
1030	G.stenophita	Chr03	35	2
1031	G.max	Chr03	31	3
1032	G.max	Chr03	32	3
1033	G.soja	Chr03	22	3
1034	G.soja	Chr03	23	3
1035	G.soja	Chr03	24	3
1036	G.cyrtoloba	Chr04	1	1
1037	G.cyrtoloba	Chr04	2	1
1038	G.cyrtoloba	Chr04	3	1
1039	G.cyrtoloba	Chr04	4	1
1040	G.cyrtoloba	Chr04	5	1
1041	G.dolicocarpaA	Chr04	1	1
1042	G.dolicocarpaA	Chr04	2	1
1043	G.dolicocarpaA	Chr04	3	1
1044	G.dolicocarpaA	Chr04	4	1
1045	G.dolicocarpaA	Chr04	5	1
1046	G.dolicocarpaA	Chr04	6	1
1047	G.falcata	Chr04	1	1
1048	G.falcata	Chr04	2	1
1049	G.falcata	Chr04	3	1
1050	G.falcata	Chr04	4	1
1051	G.falcata	Chr04	5	1
1052	G.latifolia	Chr04	1	1
1053	G.latifolia	Chr04	2	1
1054	G.latifolia	Chr04	3	1
1055	G.latifolia	Chr04	4	1
1056	G.latifolia	Chr04	5	1
1057	G.latifolia	Chr04	6	1
1058	G.latifolia	Chr04	7	1
1059	G.latifolia	Chr04	8	1
1060	G.latifolia	Chr04	9	1
1061	G.latifolia	Chr04	10	1
1062	G.latifolia	Chr04	11	1
1063	G.latifolia	Chr04	12	1
1064	G.latifolia	Chr04	13	1
1065	G.max	Chr04	1	1
1066	G.max	Chr04	2	1
1067	G.max	Chr04	3	1
1068	G.max	Chr04	4	1
1069	G.max	Chr04	5	1
1070	G.max	Chr04	6	1
1071	G.max	Chr04	7	1
1072	G.max	Chr04	8	1
1073	G.max	Chr04	9	1
1074	G.max	Chr04	10	1
1075	G.max	Chr04	11	1
1076	G.max	Chr04	12	1
1077	G.max	Chr04	13	1
1078	G.max	Chr04	14	1
1079	G.max	Chr04	15	1
1080	G.max	Chr04	16	1
1081	G.max	Chr04	17	1
1082	G.max	Chr04	18	1
1083	G.max	Chr04	19	1
1084	G.max	Chr04	20	1
1085	G.soja	Chr04	1	1
1086	G.soja	Chr04	2	1
1087	G.soja	Chr04	3	1
1088	G.soja	Chr04	4	1
1089	G.soja	Chr04	5	1
1090	G.soja	Chr04	6	1
1091	G.soja	Chr04	7	1
1092	G.soja	Chr04	8	1
1093	G.soja	Chr04	9	1
1094	G.soja	Chr04	10	1
1095	G.soja	Chr04	11	1
1096	G.soja	Chr04	12	1
1097	G.soja	Chr04	13	1
1098	G.soja	Chr04	14	1
1099	G.soja	Chr04	15	1
1100	G.soja	Chr04	16	1
1101	G.soja	Chr04	17	1
1102	G.soja	Chr04	18	1
1103	G.soja	Chr04	19	1
1104	G.soja	Chr04	20	1
1105	G.soja	Chr04	21	1
1106	G.soja	Chr04	22	1
1107	G.soja	Chr04	23	1
1108	G.soja	Chr04	24	1
1109	G.soja	Chr04	25	1
1110	G.soja	Chr04	26	1
1111	G.soja	Chr04	27	1
1112	G.soja	Chr04	28	1
1113	G.soja	Chr04	29	1
1114	G.soja	Chr04	30	1
1115	G.soja	Chr04	31	1
1116	G.soja	Chr04	32	1
1117	G.soja	Chr04	33	1
1118	G.soja	Chr04	34	1
1119	G.soja	Chr04	35	1
1120	G.soja	Chr04	36	1
1121	G.soja	Chr04	37	1
1122	G.soja	Chr04	38	1
1123	G.soja	Chr04	39	1
1124	G.soja	Chr04	40	1
1125	G.soja	Chr04	41	1
1126	G.soja	Chr04	42	1
1127	G.soja	Chr04	43	1
1128	G.soja	Chr04	44	1
1129	G.soja	Chr04	45	1
1130	G.soja	Chr04	46	1
1131	G.soja	Chr04	47	1
1132	G.soja	Chr04	48	1
1133	G.soja	Chr04	49	1
1134	G.soja	Chr04	50	1
1135	G.soja	Chr04	51	1
1136	G.soja	Chr04	52	1
1137	G.syndetica	Chr04	1	1
1138	G.syndetica	Chr04	2	1
1139	G.syndetica	Chr04	3	1
1140	G.syndetica	Chr04	4	1
1141	G.tomentella	Chr04	1	1
1142	G.tomentella	Chr04	2	1
1143	G.tomentella	Chr04	3	1
1144	G.tomentella	Chr04	4	1
1145	G.tomentella	Chr04	5	1
1146	G.tomentella	Chr04	6	1
1147	G.tomentella	Chr04	7	1
1148	G.tomentella	Chr04	8	1
1149	G.tomentella	Chr04	9	1
1150	G.tomentella	Chr04	10	1
1151	G.tomentella	Chr04	11	1
1152	G.tomentella	Chr04	12	1
1153	G.tomentella	Chr04	13	1
1154	G.tomentella	Chr04	14	1
1155	G.stenophita	Chr04	1	1
1156	G.stenophita	Chr04	2	1
1157	G.stenophita	Chr04	3	1
1158	G.stenophita	Chr04	4	1
1159	G.max	Chr04	21	2
1160	G.max	Chr04	22	2
1161	G.max	Chr04	23	2
1162	G.max	Chr04	24	2
1163	G.max	Chr04	25	2
1164	G.soja	Chr04	53	2
1165	G.soja	Chr04	54	2
1166	G.soja	Chr04	55	2
1167	G.soja	Chr04	56	2
1168	G.soja	Chr04	57	2
1169	G.soja	Chr04	58	2
1170	G.soja	Chr04	59	2
1171	G.soja	Chr04	60	2
1172	G.soja	Chr04	61	2
1173	G.soja	Chr04	62	2
1174	G.soja	Chr04	63	2
1175	G.soja	Chr04	64	2
1176	G.soja	Chr04	65	2
1177	G.soja	Chr04	66	2
1178	G.soja	Chr04	67	2
1179	G.soja	Chr04	68	2
1180	G.soja	Chr04	69	2
1181	G.soja	Chr04	70	2
1182	G.soja	Chr04	71	2
1183	G.syndetica	Chr04	5	2
1184	G.max	Chr04	26	3
1185	G.max	Chr04	27	3
1186	G.max	Chr04	28	3
1187	G.max	Chr04	29	3
1188	G.max	Chr04	30	3
1189	G.soja	Chr04	72	3
1190	G.soja	Chr04	73	3
1191	G.soja	Chr04	74	3
1192	G.soja	Chr04	75	3
1193	G.soja	Chr04	76	3
1194	G.soja	Chr04	77	3
1195	G.soja	Chr04	78	3
1196	G.soja	Chr04	79	3
1197	G.cyrtoloba	Chr05	1	1
1198	G.cyrtoloba	Chr05	2	1
1199	G.dolicocarpaA	Chr05	1	1
1200	G.dolicocarpaA	Chr05	2	1
1201	G.dolicocarpaA	Chr05	3	1
1202	G.dolicocarpaA	Chr05	4	1
1203	G.dolicocarpaA	Chr05	5	1
1204	G.dolicocarpaA	Chr05	6	1
1205	G.falcata	Chr05	1	1
1206	G.falcata	Chr05	2	1
1207	G.falcata	Chr05	3	1
1208	G.falcata	Chr05	4	1
1209	G.falcata	Chr05	5	1
1210	G.falcata	Chr05	6	1
1211	G.latifolia	Chr05	1	1
1212	G.latifolia	Chr05	2	1
1213	G.latifolia	Chr05	3	1
1214	G.latifolia	Chr05	4	1
1215	G.latifolia	Chr05	5	1
1216	G.latifolia	Chr05	6	1
1217	G.latifolia	Chr05	7	1
1218	G.latifolia	Chr05	8	1
1219	G.latifolia	Chr05	9	1
1220	G.latifolia	Chr05	10	1
1221	G.latifolia	Chr05	11	1
1222	G.latifolia	Chr05	12	1
1223	G.latifolia	Chr05	13	1
1224	G.latifolia	Chr05	14	1
1225	G.latifolia	Chr05	15	1
1226	G.latifolia	Chr05	16	1
1227	G.latifolia	Chr05	17	1
1228	G.latifolia	Chr05	18	1
1229	G.latifolia	Chr05	19	1
1230	G.max	Chr05	1	1
1231	G.max	Chr05	2	1
1232	G.max	Chr05	3	1
1233	G.max	Chr05	4	1
1234	G.max	Chr05	5	1
1235	G.max	Chr05	6	1
1236	G.max	Chr05	7	1
1237	G.max	Chr05	8	1
1238	G.soja	Chr05	1	1
1239	G.soja	Chr05	2	1
1240	G.soja	Chr05	3	1
1241	G.syndetica	Chr05	1	1
1242	G.syndetica	Chr05	2	1
1243	G.syndetica	Chr05	3	1
1244	G.syndetica	Chr05	4	1
1245	G.tomentella	Chr05	1	1
1246	G.tomentella	Chr05	2	1
1247	G.tomentella	Chr05	3	1
1248	G.tomentella	Chr05	4	1
1249	G.tomentella	Chr05	5	1
1250	G.tomentella	Chr05	6	1
1251	G.tomentella	Chr05	7	1
1252	G.tomentella	Chr05	8	1
1253	G.stenophita	Chr05	1	1
1254	G.stenophita	Chr05	2	1
1255	G.stenophita	Chr05	3	1
1256	G.stenophita	Chr05	4	1
1257	G.stenophita	Chr05	5	1
1258	G.stenophita	Chr05	6	1
1259	G.max	Chr05	9	2
1260	G.max	Chr05	10	2
1261	G.max	Chr05	11	2
1262	G.max	Chr05	12	2
1263	G.max	Chr05	13	2
1264	G.max	Chr05	14	2
1265	G.soja	Chr05	4	2
1266	G.tomentella	Chr05	9	2
1267	G.max	Chr05	15	3
1268	G.max	Chr05	16	3
1269	G.max	Chr05	17	3
1270	G.cyrtoloba	Chr06	1	1
1271	G.cyrtoloba	Chr06	2	1
1272	G.cyrtoloba	Chr06	3	1
1273	G.cyrtoloba	Chr06	4	1
1274	G.cyrtoloba	Chr06	5	1
1275	G.cyrtoloba	Chr06	6	1
1276	G.cyrtoloba	Chr06	7	1
1277	G.cyrtoloba	Chr06	8	1
1278	G.cyrtoloba	Chr06	9	1
1279	G.cyrtoloba	Chr06	10	1
1280	G.cyrtoloba	Chr06	11	1
1281	G.cyrtoloba	Chr06	12	1
1282	G.cyrtoloba	Chr06	13	1
1283	G.cyrtoloba	Chr06	14	1
1284	G.cyrtoloba	Chr06	15	1
1285	G.cyrtoloba	Chr06	16	1
1286	G.cyrtoloba	Chr06	17	1
1287	G.cyrtoloba	Chr06	18	1
1288	G.cyrtoloba	Chr06	19	1
1289	G.cyrtoloba	Chr06	20	1
1290	G.cyrtoloba	Chr06	21	1
1291	G.cyrtoloba	Chr06	22	1
1292	G.cyrtoloba	Chr06	23	1
1293	G.cyrtoloba	Chr06	24	1
1294	G.cyrtoloba	Chr06	25	1
1295	G.cyrtoloba	Chr06	26	1
1296	G.cyrtoloba	Chr06	27	1
1297	G.cyrtoloba	Chr06	28	1
1298	G.cyrtoloba	Chr06	29	1
1299	G.cyrtoloba	Chr06	30	1
1300	G.cyrtoloba	Chr06	31	1
1301	G.cyrtoloba	Chr06	32	1
1302	G.cyrtoloba	Chr06	33	1
1303	G.cyrtoloba	Chr06	34	1
1304	G.cyrtoloba	Chr06	35	1
1305	G.cyrtoloba	Chr06	36	1
1306	G.cyrtoloba	Chr06	37	1
1307	G.cyrtoloba	Chr06	38	1
1308	G.cyrtoloba	Chr06	39	1
1309	G.cyrtoloba	Chr06	40	1
1310	G.cyrtoloba	Chr06	41	1
1311	G.cyrtoloba	Chr06	42	1
1312	G.cyrtoloba	Chr06	43	1
1313	G.cyrtoloba	Chr06	44	1
1314	G.cyrtoloba	Chr06	45	1
1315	G.cyrtoloba	Chr06	46	1
1316	G.cyrtoloba	Chr06	47	1
1317	G.cyrtoloba	Chr06	48	1
1318	G.cyrtoloba	Chr06	49	1
1319	G.cyrtoloba	Chr06	50	1
1320	G.cyrtoloba	Chr06	51	1
1321	G.cyrtoloba	Chr06	52	1
1322	G.cyrtoloba	Chr06	53	1
1323	G.cyrtoloba	Chr06	54	1
1324	G.cyrtoloba	Chr06	55	1
1325	G.cyrtoloba	Chr06	56	1
1326	G.cyrtoloba	Chr06	57	1
1327	G.cyrtoloba	Chr06	58	1
1328	G.cyrtoloba	Chr06	59	1
1329	G.cyrtoloba	Chr06	60	1
1330	G.cyrtoloba	Chr06	61	1
1331	G.cyrtoloba	Chr06	62	1
1332	G.cyrtoloba	Chr06	63	1
1333	G.cyrtoloba	Chr06	64	1
1334	G.cyrtoloba	Chr06	65	1
1335	G.cyrtoloba	Chr06	66	1
1336	G.cyrtoloba	Chr06	67	1
1337	G.dolicocarpaA	Chr06	1	1
1338	G.dolicocarpaA	Chr06	2	1
1339	G.dolicocarpaA	Chr06	3	1
1340	G.dolicocarpaA	Chr06	4	1
1341	G.dolicocarpaA	Chr06	5	1
1342	G.dolicocarpaA	Chr06	6	1
1343	G.dolicocarpaA	Chr06	7	1
1344	G.dolicocarpaA	Chr06	8	1
1345	G.dolicocarpaA	Chr06	9	1
1346	G.dolicocarpaA	Chr06	10	1
1347	G.dolicocarpaA	Chr06	11	1
1348	G.dolicocarpaA	Chr06	12	1
1349	G.dolicocarpaA	Chr06	13	1
1350	G.dolicocarpaA	Chr06	14	1
1351	G.dolicocarpaA	Chr06	15	1
1352	G.dolicocarpaA	Chr06	16	1
1353	G.dolicocarpaA	Chr06	17	1
1354	G.dolicocarpaA	Chr06	18	1
1355	G.dolicocarpaA	Chr06	19	1
1356	G.dolicocarpaA	Chr06	20	1
1357	G.dolicocarpaA	Chr06	21	1
1358	G.dolicocarpaA	Chr06	22	1
1359	G.dolicocarpaA	Chr06	23	1
1360	G.dolicocarpaA	Chr06	24	1
1361	G.dolicocarpaA	Chr06	25	1
1362	G.dolicocarpaA	Chr06	26	1
1363	G.dolicocarpaA	Chr06	27	1
1364	G.dolicocarpaA	Chr06	28	1
1365	G.dolicocarpaA	Chr06	29	1
1366	G.dolicocarpaA	Chr06	30	1
1367	G.dolicocarpaA	Chr06	31	1
1368	G.dolicocarpaA	Chr06	32	1
1369	G.dolicocarpaA	Chr06	33	1
1370	G.falcata	Chr06	1	1
1371	G.falcata	Chr06	2	1
1372	G.falcata	Chr06	3	1
1373	G.falcata	Chr06	4	1
1374	G.falcata	Chr06	5	1
1375	G.falcata	Chr06	6	1
1376	G.falcata	Chr06	7	1
1377	G.falcata	Chr06	8	1
1378	G.falcata	Chr06	9	1
1379	G.falcata	Chr06	10	1
1380	G.falcata	Chr06	11	1
1381	G.falcata	Chr06	12	1
1382	G.falcata	Chr06	13	1
1383	G.falcata	Chr06	14	1
1384	G.falcata	Chr06	15	1
1385	G.falcata	Chr06	16	1
1386	G.falcata	Chr06	17	1
1387	G.falcata	Chr06	18	1
1388	G.falcata	Chr06	19	1
1389	G.falcata	Chr06	20	1
1390	G.falcata	Chr06	21	1
1391	G.falcata	Chr06	22	1
1392	G.falcata	Chr06	23	1
1393	G.falcata	Chr06	24	1
1394	G.falcata	Chr06	25	1
1395	G.falcata	Chr06	26	1
1396	G.falcata	Chr06	27	1
1397	G.falcata	Chr06	28	1
1398	G.falcata	Chr06	29	1
1399	G.falcata	Chr06	30	1
1400	G.falcata	Chr06	31	1
1401	G.falcata	Chr06	32	1
1402	G.falcata	Chr06	33	1
1403	G.falcata	Chr06	34	1
1404	G.falcata	Chr06	35	1
1405	G.falcata	Chr06	36	1
1406	G.falcata	Chr06	37	1
1407	G.falcata	Chr06	38	1
1408	G.falcata	Chr06	39	1
1409	G.falcata	Chr06	40	1
1410	G.falcata	Chr06	41	1
1411	G.latifolia	Chr06	1	1
1412	G.latifolia	Chr06	2	1
1413	G.latifolia	Chr06	3	1
1414	G.latifolia	Chr06	4	1
1415	G.latifolia	Chr06	5	1
1416	G.latifolia	Chr06	6	1
1417	G.latifolia	Chr06	7	1
1418	G.latifolia	Chr06	8	1
1419	G.latifolia	Chr06	9	1
1420	G.latifolia	Chr06	10	1
1421	G.latifolia	Chr06	11	1
1422	G.latifolia	Chr06	12	1
1423	G.latifolia	Chr06	13	1
1424	G.latifolia	Chr06	14	1
1425	G.latifolia	Chr06	15	1
1426	G.latifolia	Chr06	16	1
1427	G.latifolia	Chr06	17	1
1428	G.latifolia	Chr06	18	1
1429	G.latifolia	Chr06	19	1
1430	G.latifolia	Chr06	20	1
1431	G.latifolia	Chr06	21	1
1432	G.latifolia	Chr06	22	1
1433	G.latifolia	Chr06	23	1
1434	G.latifolia	Chr06	24	1
1435	G.latifolia	Chr06	25	1
1436	G.latifolia	Chr06	26	1
1437	G.latifolia	Chr06	27	1
1438	G.latifolia	Chr06	28	1
1439	G.latifolia	Chr06	29	1
1440	G.latifolia	Chr06	30	1
1441	G.latifolia	Chr06	31	1
1442	G.latifolia	Chr06	32	1
1443	G.latifolia	Chr06	33	1
1444	G.latifolia	Chr06	34	1
1445	G.latifolia	Chr06	35	1
1446	G.latifolia	Chr06	36	1
1447	G.latifolia	Chr06	37	1
1448	G.latifolia	Chr06	38	1
1449	G.latifolia	Chr06	39	1
1450	G.latifolia	Chr06	40	1
1451	G.latifolia	Chr06	41	1
1452	G.latifolia	Chr06	42	1
1453	G.latifolia	Chr06	43	1
1454	G.latifolia	Chr06	44	1
1455	G.latifolia	Chr06	45	1
1456	G.latifolia	Chr06	46	1
1457	G.latifolia	Chr06	47	1
1458	G.latifolia	Chr06	48	1
1459	G.latifolia	Chr06	49	1
1460	G.latifolia	Chr06	50	1
1461	G.latifolia	Chr06	51	1
1462	G.latifolia	Chr06	52	1
1463	G.latifolia	Chr06	53	1
1464	G.latifolia	Chr06	54	1
1465	G.latifolia	Chr06	55	1
1466	G.latifolia	Chr06	56	1
1467	G.latifolia	Chr06	57	1
1468	G.latifolia	Chr06	58	1
1469	G.max	Chr06	1	1
1470	G.max	Chr06	2	1
1471	G.soja	Chr06	1	1
1472	G.soja	Chr06	2	1
1473	G.soja	Chr06	3	1
1474	G.soja	Chr06	4	1
1475	G.soja	Chr06	5	1
1476	G.soja	Chr06	6	1
1477	G.soja	Chr06	7	1
1478	G.soja	Chr06	8	1
1479	G.syndetica	Chr06	1	1
1480	G.syndetica	Chr06	2	1
1481	G.syndetica	Chr06	3	1
1482	G.syndetica	Chr06	4	1
1483	G.syndetica	Chr06	5	1
1484	G.syndetica	Chr06	6	1
1485	G.syndetica	Chr06	7	1
1486	G.syndetica	Chr06	8	1
1487	G.syndetica	Chr06	9	1
1488	G.syndetica	Chr06	10	1
1489	G.syndetica	Chr06	11	1
1490	G.syndetica	Chr06	12	1
1491	G.syndetica	Chr06	13	1
1492	G.syndetica	Chr06	14	1
1493	G.syndetica	Chr06	15	1
1494	G.syndetica	Chr06	16	1
1495	G.syndetica	Chr06	17	1
1496	G.syndetica	Chr06	18	1
1497	G.syndetica	Chr06	19	1
1498	G.syndetica	Chr06	20	1
1499	G.syndetica	Chr06	21	1
1500	G.syndetica	Chr06	22	1
1501	G.syndetica	Chr06	23	1
1502	G.syndetica	Chr06	24	1
1503	G.syndetica	Chr06	25	1
1504	G.syndetica	Chr06	26	1
1505	G.syndetica	Chr06	27	1
1506	G.syndetica	Chr06	28	1
1507	G.syndetica	Chr06	29	1
1508	G.syndetica	Chr06	30	1
1509	G.syndetica	Chr06	31	1
1510	G.syndetica	Chr06	32	1
1511	G.syndetica	Chr06	33	1
1512	G.syndetica	Chr06	34	1
1513	G.syndetica	Chr06	35	1
1514	G.syndetica	Chr06	36	1
1515	G.syndetica	Chr06	37	1
1516	G.syndetica	Chr06	38	1
1517	G.syndetica	Chr06	39	1
1518	G.syndetica	Chr06	40	1
1519	G.syndetica	Chr06	41	1
1520	G.syndetica	Chr06	42	1
1521	G.syndetica	Chr06	43	1
1522	G.syndetica	Chr06	44	1
1523	G.syndetica	Chr06	45	1
1524	G.syndetica	Chr06	46	1
1525	G.syndetica	Chr06	47	1
1526	G.syndetica	Chr06	48	1
1527	G.syndetica	Chr06	49	1
1528	G.syndetica	Chr06	50	1
1529	G.syndetica	Chr06	51	1
1530	G.syndetica	Chr06	52	1
1531	G.syndetica	Chr06	53	1
1532	G.syndetica	Chr06	54	1
1533	G.syndetica	Chr06	55	1
1534	G.syndetica	Chr06	56	1
1535	G.tomentella	Chr06	1	1
1536	G.tomentella	Chr06	2	1
1537	G.tomentella	Chr06	3	1
1538	G.tomentella	Chr06	4	1
1539	G.tomentella	Chr06	5	1
1540	G.tomentella	Chr06	6	1
1541	G.tomentella	Chr06	7	1
1542	G.tomentella	Chr06	8	1
1543	G.tomentella	Chr06	9	1
1544	G.tomentella	Chr06	10	1
1545	G.tomentella	Chr06	11	1
1546	G.tomentella	Chr06	12	1
1547	G.tomentella	Chr06	13	1
1548	G.tomentella	Chr06	14	1
1549	G.tomentella	Chr06	15	1
1550	G.tomentella	Chr06	16	1
1551	G.tomentella	Chr06	17	1
1552	G.tomentella	Chr06	18	1
1553	G.tomentella	Chr06	19	1
1554	G.tomentella	Chr06	20	1
1555	G.tomentella	Chr06	21	1
1556	G.tomentella	Chr06	22	1
1557	G.tomentella	Chr06	23	1
1558	G.tomentella	Chr06	24	1
1559	G.tomentella	Chr06	25	1
1560	G.tomentella	Chr06	26	1
1561	G.tomentella	Chr06	27	1
1562	G.tomentella	Chr06	28	1
1563	G.tomentella	Chr06	29	1
1564	G.tomentella	Chr06	30	1
1565	G.tomentella	Chr06	31	1
1566	G.tomentella	Chr06	32	1
1567	G.tomentella	Chr06	33	1
1568	G.tomentella	Chr06	34	1
1569	G.tomentella	Chr06	35	1
1570	G.tomentella	Chr06	36	1
1571	G.stenophita	Chr06	1	1
1572	G.stenophita	Chr06	2	1
1573	G.stenophita	Chr06	3	1
1574	G.stenophita	Chr06	4	1
1575	G.stenophita	Chr06	5	1
1576	G.stenophita	Chr06	6	1
1577	G.stenophita	Chr06	7	1
1578	G.stenophita	Chr06	8	1
1579	G.stenophita	Chr06	9	1
1580	G.stenophita	Chr06	10	1
1581	G.stenophita	Chr06	11	1
1582	G.stenophita	Chr06	12	1
1583	G.stenophita	Chr06	13	1
1584	G.stenophita	Chr06	14	1
1585	G.stenophita	Chr06	15	1
1586	G.stenophita	Chr06	16	1
1587	G.stenophita	Chr06	17	1
1588	G.stenophita	Chr06	18	1
1589	G.stenophita	Chr06	19	1
1590	G.stenophita	Chr06	20	1
1591	G.stenophita	Chr06	21	1
1592	G.stenophita	Chr06	22	1
1593	G.stenophita	Chr06	23	1
1594	G.stenophita	Chr06	24	1
1595	G.stenophita	Chr06	25	1
1596	G.stenophita	Chr06	26	1
1597	G.stenophita	Chr06	27	1
1598	G.stenophita	Chr06	28	1
1599	G.stenophita	Chr06	29	1
1600	G.stenophita	Chr06	30	1
1601	G.stenophita	Chr06	31	1
1602	G.stenophita	Chr06	32	1
1603	G.stenophita	Chr06	33	1
1604	G.stenophita	Chr06	34	1
1605	G.stenophita	Chr06	35	1
1606	G.stenophita	Chr06	36	1
1607	G.stenophita	Chr06	37	1
1608	G.stenophita	Chr06	38	1
1609	G.stenophita	Chr06	39	1
1610	G.stenophita	Chr06	40	1
1611	G.stenophita	Chr06	41	1
1612	G.stenophita	Chr06	42	1
1613	G.stenophita	Chr06	43	1
1614	G.stenophita	Chr06	44	1
1615	G.stenophita	Chr06	45	1
1616	G.stenophita	Chr06	46	1
1617	G.stenophita	Chr06	47	1
1618	G.stenophita	Chr06	48	1
1619	G.stenophita	Chr06	49	1
1620	G.stenophita	Chr06	50	1
1621	G.stenophita	Chr06	51	1
1622	G.cyrtoloba	Chr06	68	2
1623	G.cyrtoloba	Chr06	69	2
1624	G.cyrtoloba	Chr06	70	2
1625	G.cyrtoloba	Chr06	71	2
1626	G.cyrtoloba	Chr06	72	2
1627	G.dolicocarpaA	Chr06	34	2
1628	G.falcata	Chr06	42	2
1629	G.latifolia	Chr06	59	2
1630	G.max	Chr06	3	2
1631	G.max	Chr06	4	2
1632	G.soja	Chr06	9	2
1633	G.soja	Chr06	10	2
1634	G.soja	Chr06	11	2
1635	G.soja	Chr06	12	2
1636	G.syndetica	Chr06	57	2
1637	G.syndetica	Chr06	58	2
1638	G.syndetica	Chr06	59	2
1639	G.syndetica	Chr06	60	2
1640	G.stenophita	Chr06	52	2
1641	G.stenophita	Chr06	53	2
1642	G.stenophita	Chr06	54	2
1643	G.max	Chr06	5	3
1644	G.soja	Chr06	13	3
1645	G.tomentella	Chr06	37	3
1646	G.cyrtoloba	Chr07	1	1
1647	G.cyrtoloba	Chr07	2	1
1648	G.cyrtoloba	Chr07	3	1
1649	G.cyrtoloba	Chr07	4	1
1650	G.cyrtoloba	Chr07	5	1
1651	G.cyrtoloba	Chr07	6	1
1652	G.cyrtoloba	Chr07	7	1
1653	G.cyrtoloba	Chr07	8	1
1654	G.cyrtoloba	Chr07	9	1
1655	G.cyrtoloba	Chr07	10	1
1656	G.cyrtoloba	Chr07	11	1
1657	G.cyrtoloba	Chr07	12	1
1658	G.cyrtoloba	Chr07	13	1
1659	G.cyrtoloba	Chr07	14	1
1660	G.cyrtoloba	Chr07	15	1
1661	G.dolicocarpaA	Chr07	1	1
1662	G.dolicocarpaA	Chr07	2	1
1663	G.dolicocarpaA	Chr07	3	1
1664	G.falcata	Chr07	1	1
1665	G.falcata	Chr07	2	1
1666	G.falcata	Chr07	3	1
1667	G.falcata	Chr07	4	1
1668	G.falcata	Chr07	5	1
1669	G.falcata	Chr07	6	1
1670	G.falcata	Chr07	7	1
1671	G.falcata	Chr07	8	1
1672	G.falcata	Chr07	9	1
1673	G.falcata	Chr07	10	1
1674	G.falcata	Chr07	11	1
1675	G.falcata	Chr07	12	1
1676	G.falcata	Chr07	13	1
1677	G.falcata	Chr07	14	1
1678	G.falcata	Chr07	15	1
1679	G.falcata	Chr07	16	1
1680	G.falcata	Chr07	17	1
1681	G.falcata	Chr07	18	1
1682	G.falcata	Chr07	19	1
1683	G.falcata	Chr07	20	1
1684	G.falcata	Chr07	21	1
1685	G.falcata	Chr07	22	1
1686	G.falcata	Chr07	23	1
1687	G.falcata	Chr07	24	1
1688	G.falcata	Chr07	25	1
1689	G.falcata	Chr07	26	1
1690	G.falcata	Chr07	27	1
1691	G.falcata	Chr07	28	1
1692	G.falcata	Chr07	29	1
1693	G.falcata	Chr07	30	1
1694	G.falcata	Chr07	31	1
1695	G.falcata	Chr07	32	1
1696	G.latifolia	Chr07	1	1
1697	G.latifolia	Chr07	2	1
1698	G.latifolia	Chr07	3	1
1699	G.latifolia	Chr07	4	1
1700	G.latifolia	Chr07	5	1
1701	G.latifolia	Chr07	6	1
1702	G.max	Chr07	1	1
1703	G.max	Chr07	2	1
1704	G.max	Chr07	3	1
1705	G.max	Chr07	4	1
1706	G.max	Chr07	5	1
1707	G.soja	Chr07	1	1
1708	G.soja	Chr07	2	1
1709	G.soja	Chr07	3	1
1710	G.soja	Chr07	4	1
1711	G.soja	Chr07	5	1
1712	G.soja	Chr07	6	1
1713	G.soja	Chr07	7	1
1714	G.soja	Chr07	8	1
1715	G.soja	Chr07	9	1
1716	G.soja	Chr07	10	1
1717	G.soja	Chr07	11	1
1718	G.soja	Chr07	12	1
1719	G.soja	Chr07	13	1
1720	G.soja	Chr07	14	1
1721	G.soja	Chr07	15	1
1722	G.soja	Chr07	16	1
1723	G.soja	Chr07	17	1
1724	G.soja	Chr07	18	1
1725	G.soja	Chr07	19	1
1726	G.soja	Chr07	20	1
1727	G.soja	Chr07	21	1
1728	G.soja	Chr07	22	1
1729	G.soja	Chr07	23	1
1730	G.soja	Chr07	24	1
1731	G.soja	Chr07	25	1
1732	G.soja	Chr07	26	1
1733	G.soja	Chr07	27	1
1734	G.soja	Chr07	28	1
1735	G.soja	Chr07	29	1
1736	G.soja	Chr07	30	1
1737	G.soja	Chr07	31	1
1738	G.soja	Chr07	32	1
1739	G.soja	Chr07	33	1
1740	G.soja	Chr07	34	1
1741	G.soja	Chr07	35	1
1742	G.soja	Chr07	36	1
1743	G.soja	Chr07	37	1
1744	G.soja	Chr07	38	1
1745	G.soja	Chr07	39	1
1746	G.soja	Chr07	40	1
1747	G.syndetica	Chr07	1	1
1748	G.syndetica	Chr07	2	1
1749	G.syndetica	Chr07	3	1
1750	G.syndetica	Chr07	4	1
1751	G.syndetica	Chr07	5	1
1752	G.syndetica	Chr07	6	1
1753	G.syndetica	Chr07	7	1
1754	G.syndetica	Chr07	8	1
1755	G.syndetica	Chr07	9	1
1756	G.tomentella	Chr07	1	1
1757	G.tomentella	Chr07	2	1
1758	G.tomentella	Chr07	3	1
1759	G.tomentella	Chr07	4	1
1760	G.tomentella	Chr07	5	1
1761	G.tomentella	Chr07	6	1
1762	G.tomentella	Chr07	7	1
1763	G.tomentella	Chr07	8	1
1764	G.tomentella	Chr07	9	1
1765	G.tomentella	Chr07	10	1
1766	G.tomentella	Chr07	11	1
1767	G.tomentella	Chr07	12	1
1768	G.tomentella	Chr07	13	1
1769	G.tomentella	Chr07	14	1
1770	G.tomentella	Chr07	15	1
1771	G.tomentella	Chr07	16	1
1772	G.stenophita	Chr07	1	1
1773	G.stenophita	Chr07	2	1
1774	G.stenophita	Chr07	3	1
1775	G.stenophita	Chr07	4	1
1776	G.stenophita	Chr07	5	1
1777	G.stenophita	Chr07	6	1
1778	G.stenophita	Chr07	7	1
1779	G.stenophita	Chr07	8	1
1780	G.stenophita	Chr07	9	1
1781	G.stenophita	Chr07	10	1
1782	G.stenophita	Chr07	11	1
1783	G.stenophita	Chr07	12	1
1784	G.stenophita	Chr07	13	1
1785	G.stenophita	Chr07	14	1
1786	G.stenophita	Chr07	15	1
1787	G.stenophita	Chr07	16	1
1788	G.stenophita	Chr07	17	1
1789	G.stenophita	Chr07	18	1
1790	G.stenophita	Chr07	19	1
1791	G.stenophita	Chr07	20	1
1792	G.stenophita	Chr07	21	1
1793	G.stenophita	Chr07	22	1
1794	G.stenophita	Chr07	23	1
1795	G.stenophita	Chr07	24	1
1796	G.stenophita	Chr07	25	1
1797	G.falcata	Chr07	33	2
1798	G.falcata	Chr07	34	2
1799	G.falcata	Chr07	35	2
1800	G.max	Chr07	6	2
1801	G.max	Chr07	7	2
1802	G.max	Chr07	8	2
1803	G.soja	Chr07	41	2
1804	G.soja	Chr07	42	2
1805	G.soja	Chr07	43	2
1806	G.soja	Chr07	44	2
1807	G.soja	Chr07	45	2
1808	G.soja	Chr07	46	2
1809	G.soja	Chr07	47	2
1810	G.soja	Chr07	48	2
1811	G.soja	Chr07	49	2
1812	G.soja	Chr07	50	2
1813	G.soja	Chr07	51	2
1814	G.soja	Chr07	52	2
1815	G.soja	Chr07	53	3
1816	G.soja	Chr07	54	3
1817	G.soja	Chr07	55	3
1818	G.cyrtoloba	Chr08	1	1
1819	G.cyrtoloba	Chr08	2	1
1820	G.cyrtoloba	Chr08	3	1
1821	G.cyrtoloba	Chr08	4	1
1822	G.cyrtoloba	Chr08	5	1
1823	G.cyrtoloba	Chr08	6	1
1824	G.cyrtoloba	Chr08	7	1
1825	G.cyrtoloba	Chr08	8	1
1826	G.cyrtoloba	Chr08	9	1
1827	G.cyrtoloba	Chr08	10	1
1828	G.cyrtoloba	Chr08	11	1
1829	G.cyrtoloba	Chr08	12	1
1830	G.cyrtoloba	Chr08	13	1
1831	G.cyrtoloba	Chr08	14	1
1832	G.cyrtoloba	Chr08	15	1
1833	G.cyrtoloba	Chr08	16	1
1834	G.cyrtoloba	Chr08	17	1
1835	G.cyrtoloba	Chr08	18	1
1836	G.cyrtoloba	Chr08	19	1
1837	G.cyrtoloba	Chr08	20	1
1838	G.cyrtoloba	Chr08	21	1
1839	G.cyrtoloba	Chr08	22	1
1840	G.cyrtoloba	Chr08	23	1
1841	G.cyrtoloba	Chr08	24	1
1842	G.cyrtoloba	Chr08	25	1
1843	G.cyrtoloba	Chr08	26	1
1844	G.cyrtoloba	Chr08	27	1
1845	G.dolicocarpaA	Chr08	1	1
1846	G.dolicocarpaA	Chr08	2	1
1847	G.dolicocarpaA	Chr08	3	1
1848	G.dolicocarpaA	Chr08	4	1
1849	G.dolicocarpaA	Chr08	5	1
1850	G.dolicocarpaA	Chr08	6	1
1851	G.dolicocarpaA	Chr08	7	1
1852	G.dolicocarpaA	Chr08	8	1
1853	G.dolicocarpaA	Chr08	9	1
1854	G.dolicocarpaA	Chr08	10	1
1855	G.dolicocarpaA	Chr08	11	1
1856	G.dolicocarpaA	Chr08	12	1
1857	G.dolicocarpaA	Chr08	13	1
1858	G.dolicocarpaA	Chr08	14	1
1859	G.dolicocarpaA	Chr08	15	1
1860	G.dolicocarpaA	Chr08	16	1
1861	G.dolicocarpaA	Chr08	17	1
1862	G.dolicocarpaA	Chr08	18	1
1863	G.dolicocarpaA	Chr08	19	1
1864	G.dolicocarpaA	Chr08	20	1
1865	G.dolicocarpaA	Chr08	21	1
1866	G.dolicocarpaA	Chr08	22	1
1867	G.dolicocarpaA	Chr08	23	1
1868	G.dolicocarpaA	Chr08	24	1
1869	G.dolicocarpaA	Chr08	25	1
1870	G.dolicocarpaA	Chr08	26	1
1871	G.dolicocarpaA	Chr08	27	1
1872	G.dolicocarpaA	Chr08	28	1
1873	G.dolicocarpaA	Chr08	29	1
1874	G.dolicocarpaA	Chr08	30	1
1875	G.falcata	Chr08	1	1
1876	G.falcata	Chr08	2	1
1877	G.falcata	Chr08	3	1
1878	G.falcata	Chr08	4	1
1879	G.falcata	Chr08	5	1
1880	G.falcata	Chr08	6	1
1881	G.falcata	Chr08	7	1
1882	G.falcata	Chr08	8	1
1883	G.falcata	Chr08	9	1
1884	G.falcata	Chr08	10	1
1885	G.falcata	Chr08	11	1
1886	G.falcata	Chr08	12	1
1887	G.falcata	Chr08	13	1
1888	G.falcata	Chr08	14	1
1889	G.falcata	Chr08	15	1
1890	G.falcata	Chr08	16	1
1891	G.falcata	Chr08	17	1
1892	G.falcata	Chr08	18	1
1893	G.falcata	Chr08	19	1
1894	G.falcata	Chr08	20	1
1895	G.falcata	Chr08	21	1
1896	G.falcata	Chr08	22	1
1897	G.falcata	Chr08	23	1
1898	G.falcata	Chr08	24	1
1899	G.falcata	Chr08	25	1
1900	G.falcata	Chr08	26	1
1901	G.falcata	Chr08	27	1
1902	G.falcata	Chr08	28	1
1903	G.latifolia	Chr08	1	1
1904	G.latifolia	Chr08	2	1
1905	G.latifolia	Chr08	3	1
1906	G.latifolia	Chr08	4	1
1907	G.latifolia	Chr08	5	1
1908	G.latifolia	Chr08	6	1
1909	G.latifolia	Chr08	7	1
1910	G.latifolia	Chr08	8	1
1911	G.latifolia	Chr08	9	1
1912	G.latifolia	Chr08	10	1
1913	G.latifolia	Chr08	11	1
1914	G.latifolia	Chr08	12	1
1915	G.latifolia	Chr08	13	1
1916	G.latifolia	Chr08	14	1
1917	G.latifolia	Chr08	15	1
1918	G.latifolia	Chr08	16	1
1919	G.latifolia	Chr08	17	1
1920	G.latifolia	Chr08	18	1
1921	G.latifolia	Chr08	19	1
1922	G.latifolia	Chr08	20	1
1923	G.latifolia	Chr08	21	1
1924	G.latifolia	Chr08	22	1
1925	G.latifolia	Chr08	23	1
1926	G.latifolia	Chr08	24	1
1927	G.latifolia	Chr08	25	1
1928	G.latifolia	Chr08	26	1
1929	G.latifolia	Chr08	27	1
1930	G.latifolia	Chr08	28	1
1931	G.latifolia	Chr08	29	1
1932	G.latifolia	Chr08	30	1
1933	G.latifolia	Chr08	31	1
1934	G.latifolia	Chr08	32	1
1935	G.latifolia	Chr08	33	1
1936	G.latifolia	Chr08	34	1
1937	G.latifolia	Chr08	35	1
1938	G.latifolia	Chr08	36	1
1939	G.latifolia	Chr08	37	1
1940	G.latifolia	Chr08	38	1
1941	G.latifolia	Chr08	39	1
1942	G.latifolia	Chr08	40	1
1943	G.latifolia	Chr08	41	1
1944	G.latifolia	Chr08	42	1
1945	G.latifolia	Chr08	43	1
1946	G.latifolia	Chr08	44	1
1947	G.latifolia	Chr08	45	1
1948	G.latifolia	Chr08	46	1
1949	G.latifolia	Chr08	47	1
1950	G.latifolia	Chr08	48	1
1951	G.latifolia	Chr08	49	1
1952	G.latifolia	Chr08	50	1
1953	G.latifolia	Chr08	51	1
1954	G.latifolia	Chr08	52	1
1955	G.latifolia	Chr08	53	1
1956	G.latifolia	Chr08	54	1
1957	G.latifolia	Chr08	55	1
1958	G.latifolia	Chr08	56	1
1959	G.latifolia	Chr08	57	1
1960	G.latifolia	Chr08	58	1
1961	G.latifolia	Chr08	59	1
1962	G.latifolia	Chr08	60	1
1963	G.latifolia	Chr08	61	1
1964	G.latifolia	Chr08	62	1
1965	G.latifolia	Chr08	63	1
1966	G.latifolia	Chr08	64	1
1967	G.max	Chr08	1	1
1968	G.max	Chr08	2	1
1969	G.max	Chr08	3	1
1970	G.max	Chr08	4	1
1971	G.max	Chr08	5	1
1972	G.max	Chr08	6	1
1973	G.max	Chr08	7	1
1974	G.max	Chr08	8	1
1975	G.max	Chr08	9	1
1976	G.max	Chr08	10	1
1977	G.max	Chr08	11	1
1978	G.max	Chr08	12	1
1979	G.max	Chr08	13	1
1980	G.max	Chr08	14	1
1981	G.max	Chr08	15	1
1982	G.soja	Chr08	1	1
1983	G.soja	Chr08	2	1
1984	G.soja	Chr08	3	1
1985	G.soja	Chr08	4	1
1986	G.soja	Chr08	5	1
1987	G.soja	Chr08	6	1
1988	G.soja	Chr08	7	1
1989	G.soja	Chr08	8	1
1990	G.soja	Chr08	9	1
1991	G.soja	Chr08	10	1
1992	G.soja	Chr08	11	1
1993	G.soja	Chr08	12	1
1994	G.soja	Chr08	13	1
1995	G.soja	Chr08	14	1
1996	G.soja	Chr08	15	1
1997	G.soja	Chr08	16	1
1998	G.soja	Chr08	17	1
[truncated: 4,364 more rows]
